# Supplementary material for: Polyaniline Functionalized Peptide Self-Assembled Conductive Hydrogel for 3D Cell Culture
Source: Gels. 2022 Jun 13;8(6):372. doi: 10.3390/gels8060372 (PMC9222261; doi:10.3390/gels8060372)
Supplement: Supplementary file 1 [file gels-08-00372-s001.zip]

Archive with 1 entries (1 files):
- gels-1735794-supplementary.pdf
